# Supplementary material for: Causal relationship between gut microbiota and adenomyosis: metagenomics sequencing and Mendelian randomization
Source: Front Cell Infect Microbiol. 2026 Jun 8;16:1772864. doi: 10.3389/fcimb.2026.1772864 (PMC13284149; doi:10.3389/fcimb.2026.1772864)
Supplement: Supplementary file 1 [file Table1.xlsx]

## Sheet: S1
Outcome	Exposure	method	nsnp	b	se	pval	lo_ci	up_ci	or	or_lci95	or_uci95
ENDOMETRIOSIS_UTERUS	s_Ruminococcus_torques	MR Egger	7	-0.273431	0.369918	0.493024	-0.998469	0.451608	0.760765	0.368443	1.57084
		Weighted median	7	-0.196263	0.0885171	0.0266071	-0.369757	-0.0227696	0.821796	0.690902	0.977488
		Inverse variance weighted	7	-0.200361	0.0712546	0.00492486	-0.340021	-0.0607024	0.818435	0.711756	0.941103
		Simple mode	7	-0.205069	0.12522	0.152605	-0.450501	0.0403623	0.814591	0.637309	1.04119
		Weighted mode	7	-0.205069	0.128442	0.161471	-0.456816	0.0466775	0.814591	0.633297	1.04778
ENDOMETRIOSIS_UTERUS	s_Parabacteroides_johnsonii	MR Egger	15	0.0212538	0.13127	0.873866	-0.236035	0.278543	1.02148	0.789753	1.3212
		Weighted median	15	-0.083059	0.045783	0.0696489	-0.172794	0.00667576	0.920297	0.841311	1.0067
		Inverse variance weighted	15	-0.0849332	0.0365451	0.0201219	-0.156562	-0.0133049	0.918574	0.855079	0.986783
		Simple mode	15	-0.118771	0.0903474	0.209771	-0.295852	0.0583095	0.888011	0.743897	1.06004
		Weighted mode	15	-0.113156	0.0791197	0.1746	-0.268231	0.0419182	0.893011	0.764731	1.04281
ENDOMETRIOSIS_UTERUS	s_Parasutterella_excrementihominis	MR Egger	12	-0.494158	0.317671	0.150865	-1.11679	0.128477	0.610084	0.327328	1.1371
		Weighted median	12	-0.112069	0.0767562	0.144272	-0.262511	0.0383731	0.893982	0.769118	1.03912
		Inverse variance weighted	12	-0.133512	0.0560015	0.017122	-0.243275	-0.023749	0.875017	0.784056	0.976531
		Simple mode	12	-0.0185551	0.138439	0.895799	-0.289896	0.252786	0.981616	0.748342	1.28761
		Weighted mode	12	-0.0351922	0.133965	0.797639	-0.297763	0.227378	0.96542	0.742478	1.2553
ENDOMETRIOSIS_UTERUS	s_Ruminococcus_bromii	MR Egger	7	-0.490455	0.481395	0.355027	-1.43399	0.45308	0.612348	0.238356	1.57315
		Weighted median	7	-0.205055	0.103197	0.0469185	-0.407321	-0.0027899	0.814602	0.665431	0.997214
		Inverse variance weighted	7	-0.179544	0.0772241	0.0200734	-0.330903	-0.0281848	0.835651	0.718275	0.972209
		Simple mode	7	-0.220149	0.159987	0.217961	-0.533724	0.0934253	0.802399	0.586417	1.09793
		Weighted mode	7	-0.216948	0.152047	0.203525	-0.51496	0.0810639	0.804972	0.597524	1.08444
ENDOMETRIOSIS_UTERUS	s_Alistipes_indistinctus	MR Egger	12	-0.112706	0.345176	0.750764	-0.78925	0.563839	0.893413	0.454185	1.75741
		Weighted median	12	-0.162094	0.076937	0.035131	-0.312891	-0.0112978	0.850361	0.73133	0.988766
		Inverse variance weighted	12	-0.165832	0.0592059	0.0050954	-0.281876	-0.0497886	0.847188	0.754367	0.951431
		Simple mode	12	-0.166346	0.122131	0.20043	-0.405724	0.0730314	0.846753	0.666494	1.07576
		Weighted mode	12	-0.13481	0.12428	0.301241	-0.378399	0.108778	0.873882	0.684957	1.11491
ENDOMETRIOSIS_UTERUS	p_Bacteroidetes	MR Egger	13	-0.0215562	0.33728	0.950187	-0.682625	0.639513	0.978674	0.505289	1.89556
		Weighted median	13	0.12489	0.097502	0.200229	-0.0662137	0.315994	1.13302	0.935931	1.37162
		Inverse variance weighted	13	0.202565	0.0837727	0.0156046	0.0383707	0.36676	1.22454	1.03912	1.44305
		Simple mode	13	0.0917358	0.142011	0.530455	-0.186606	0.370078	1.09608	0.82977	1.44785
		Weighted mode	13	0.105529	0.139468	0.463855	-0.167829	0.378888	1.1113	0.845498	1.46066
ENDOMETRIOSIS_UTERUS	o_Desulfovibrionales	MR Egger	5	0.0141712	0.813587	0.987197	-1.58046	1.6088	1.01427	0.20588	4.99682
		Weighted median	5	-0.24492	0.136761	0.0733143	-0.512971	0.0231304	0.782767	0.598714	1.0234
		Inverse variance weighted	5	-0.248647	0.109789	0.0235273	-0.463834	-0.0334595	0.779855	0.628868	0.967094
		Simple mode	5	-0.242138	0.174523	0.237606	-0.584202	0.0999267	0.784948	0.557551	1.10509
		Weighted mode	5	-0.239983	0.17339	0.238551	-0.579827	0.0998602	0.786641	0.559995	1.10502
ENDOMETRIOSIS_UTERUS	o_Bacteroidales	MR Egger	13	-0.0213913	0.337031	0.950531	-0.681972	0.639189	0.978836	0.505619	1.89494
		Weighted median	13	0.124766	0.0948653	0.188447	-0.0611703	0.310702	1.13288	0.940663	1.36438
		Inverse variance weighted	13	0.202511	0.0837489	0.0156027	0.0383635	0.366659	1.22447	1.03911	1.44291
		Simple mode	13	0.0916848	0.141186	0.528321	-0.18504	0.36841	1.09602	0.831071	1.44543
		Weighted mode	13	0.102023	0.13416	0.461663	-0.160931	0.364977	1.10741	0.851351	1.44048
ENDOMETRIOSIS_UTERUS	g_Parasutterella	MR Egger	12	-0.288262	0.238955	0.255449	-0.756614	0.18009	0.749565	0.469253	1.19732
		Weighted median	12	-0.0736854	0.0782059	0.346092	-0.226969	0.0795981	0.928964	0.796946	1.08285
		Inverse variance weighted	12	-0.120673	0.0542474	0.0261155	-0.226998	-0.0143479	0.886324	0.796923	0.985755
		Simple mode	12	-0.0129136	0.126347	0.920431	-0.260554	0.234726	0.987169	0.770625	1.26456
		Weighted mode	12	-0.0342691	0.106976	0.75471	-0.243941	0.175403	0.966311	0.783534	1.19173
ENDOMETRIOSIS_UTERUS	g_Lactobacillus	MR Egger	11	-0.0192668	0.152406	0.902181	-0.317982	0.279449	0.980918	0.727616	1.3224
		Weighted median	11	0.0749722	0.0449492	0.0953291	-0.0131282	0.163072	1.07785	0.986958	1.17712
		Inverse variance weighted	11	0.079717	0.0366986	0.0298398	0.00778783	0.151646	1.08298	1.00782	1.16375
		Simple mode	11	0.0763638	0.0728672	0.319314	-0.0664559	0.219184	1.07936	0.935704	1.24506
		Weighted mode	11	0.0735831	0.0657076	0.28895	-0.0552037	0.20237	1.07636	0.946292	1.2243
ENDOMETRIOSIS_UTERUS	f_Desulfovibrionaceae	MR Egger	5	0.0142323	0.813753	0.987144	-1.58072	1.60919	1.01433	0.205826	4.99875
		Weighted median	5	-0.244956	0.135857	0.0713827	-0.511236	0.0213249	0.782739	0.599754	1.02155
		Inverse variance weighted	5	-0.248672	0.109801	0.0235277	-0.463882	-0.0334624	0.779836	0.628838	0.967091
		Simple mode	5	-0.242176	0.172775	0.233636	-0.580816	0.0964636	0.784918	0.559442	1.10127
		Weighted mode	5	-0.240022	0.169724	0.230207	-0.572681	0.0926374	0.786611	0.564011	1.09706
ENDOMETRIOSIS_UTERUS	c_Deltaproteobacteria	MR Egger	5	0.0143813	0.813576	0.987007	-1.58023	1.60899	1.01449	0.205928	4.99776
		Weighted median	5	-0.244913	0.137841	0.0756058	-0.515082	0.0252565	0.782773	0.597452	1.02558
		Inverse variance weighted	5	-0.248654	0.109795	0.0235297	-0.463852	-0.033457	0.77985	0.628857	0.967097
		Simple mode	5	-0.242161	0.166031	0.218449	-0.567581	0.0832596	0.78493	0.566895	1.08682
		Weighted mode	5	-0.240007	0.177199	0.247051	-0.587317	0.107304	0.786623	0.555816	1.11327
ENDOMETRIOSIS_UTERUS	c_Bacteroidia	MR Egger	13	-0.0218625	0.336947	0.94943	-0.682278	0.638553	0.978375	0.505464	1.89374
		Weighted median	13	0.12472	0.0972103	0.199494	-0.0658118	0.315253	1.13283	0.936307	1.37061
		Inverse variance weighted	13	0.202481	0.0837578	0.0156293	0.0383157	0.366646	1.22444	1.03906	1.44289
		Simple mode	13	0.0883559	0.148327	0.562453	-0.202365	0.379076	1.09238	0.816797	1.46093
		Weighted mode	13	0.102142	0.139797	0.47902	-0.17186	0.376143	1.10754	0.842097	1.45666

## Sheet: S2
Gut microbiota	Q test	MR Egger	MR Egger
	（P value）	(Intercept)	(P value)
Bacteroidia	0.1334	0.024	0.5054
Deltaproteobacteria	0.9509	-0.024	0.7656
Desulfovibrionaceae	0.9509	-0.024	0.7658
Lactobacillus	0.9691	0.02	0.5202
Parasutterella	0.4669	0.0233	0.4877
Bacteroidales	0.1335	0.0239	0.5064
Desulfovibrionales	0.9509	-0.024	0.7658
Bacteroidetes	0.1335	0.024	0.5063
Alistipes_indistinctus	0.7652	-0.0064	0.879
Ruminococcus_bromii	0.6604	0.04	0.5418
Parasutterella_excrementihominis	0.4761	0.0462	0.2756
Bacteroides_finegoldii	0.2166	-0.0239	0.4145
Ruminococcus_torques	0.9452	0.9452	0.8484

## Sheet: S3
Outcome	Exposure	Method	N SNPs	OR	low	hi	se	OR(95%CI)	P Value
ENDOMETRIOSIS_UTERUS	dTDP.L.rhamnose.biosynthesis	MR Egger	8	0.7573	0.3609	1.5889	0.3781	0.7573 (0.3609 - 1.5889)	0.4899
		Weighted median	8	0.8306	0.6437	1.0718	0.1301	0.8306 (0.6437 - 1.0718)	0.1537
		Inverse variance weighted	8	0.8189	0.6739	0.9952	0.0995	0.8189 (0.6739 - 0.9952)	0.0446
		Simple mode	8	0.7411	0.482	1.1397	0.2195	0.7411 (0.4820 - 1.1397)	0.2146
		Weighted mode	8	0.775	0.5141	1.1684	0.2094	0.7750 (0.5141 - 1.1684)	0.2631
ENDOMETRIOSIS_UTERUS	glucose.and.glucose.1.phosphate.degradation	MR Egger	8	0.8825	0.476	1.6363	0.315	0.8825 (0.4760 - 1.6363)	0.7053
		Weighted median	8	1.1363	0.9544	1.3529	0.089	1.1363 (0.9544 - 1.3529)	0.1511
		Inverse variance weighted	8	1.202	1.0558	1.3686	0.0662	1.2020 (1.0558 - 1.3686)	0.0054
		Simple mode	8	1.1121	0.837	1.4775	0.145	1.1121 (0.8370 - 1.4775)	0.4875
		Weighted mode	8	1.0647	0.8184	1.3851	0.1342	1.0647 (0.8184 - 1.3851)	0.6547
ENDOMETRIOSIS_UTERUS	lactose.and.galactose.degradation	MR Egger	9	0.7082	0.3868	1.2968	0.3086	0.7082 (0.3868 - 1.2968)	0.3005
		Weighted median	9	0.8468	0.6727	1.0659	0.1174	0.8468 (0.6727 - 1.0659)	0.1567
		Inverse variance weighted	9	0.8182	0.6886	0.972	0.0879	0.8182 (0.6886 - 0.9720)	0.0224
		Simple mode	9	0.8786	0.6063	1.2731	0.1893	0.8786 (0.6063 - 1.2731)	0.5133
		Weighted mode	9	0.8913	0.6189	1.2834	0.186	0.8913 (0.6189 - 1.2834)	0.5532
ENDOMETRIOSIS_UTERUS	reductive.TCA.cycle	MR Egger	10	0.8133	0.4874	1.3571	0.2612	0.8133 (0.4874 - 1.3571)	0.4518
		Weighted median	10	0.9123	0.8211	1.0136	0.0537	0.9123 (0.8211 - 1.0136)	0.0875
		Inverse variance weighted	10	0.9192	0.8511	0.9928	0.0393	0.9192 (0.8511 - 0.9928)	0.0321
		Simple mode	10	0.8946	0.7499	1.0673	0.09	0.8946 (0.7499 - 1.0673)	0.2474
		Weighted mode	10	0.8889	0.7554	1.046	0.083	0.8889 (0.7554 - 1.0460)	0.1896
ENDOMETRIOSIS_UTERUS	CDP.diacylglycerol.biosynthesis	MR Egger	16	1.2972	0.7603	2.2134	0.2726	1.2972 (0.7603 - 2.2134)	0.356
		Weighted median	16	1.1248	0.9423	1.3425	0.0903	1.1248 (0.9423 - 1.3425)	0.193
		Inverse variance weighted	16	1.1618	1.0204	1.3229	0.0662	1.1618 (1.0204 - 1.3229)	0.0235
		Simple mode	16	1.0089	0.7218	1.41	0.1708	1.0089 (0.7218 - 1.4100)	0.9595
		Weighted mode	16	0.9913	0.7239	1.3575	0.1604	0.9913 (0.7239 - 1.3575)	0.9574
ENDOMETRIOSIS_UTERUS	allantoin.degradation.to.glyoxylate	MR Egger	9	0.9092	0.5335	1.5494	0.272	0.9092 (0.5335 - 1.5494)	0.7366
		Weighted median	9	0.9224	0.8171	1.0413	0.0618	0.9224 (0.8171 - 1.0413)	0.1916
		Inverse variance weighted	9	0.9068	0.8302	0.9906	0.0451	0.9068 (0.8302 - 0.9906)	0.03
		Simple mode	9	0.9282	0.7793	1.1057	0.0892	0.9282 (0.7793 - 1.1057)	0.4282
		Weighted mode	9	0.9294	0.7868	1.0978	0.085	0.9294 (0.7868 - 1.0978)	0.4139
ENDOMETRIOSIS_UTERUS	peptidoglycan.biosynthesis.Enterococcus.faecium	MR Egger	3	1.0384	0.5511	1.9565	0.3232	1.0384 (0.5511 - 1.9565)	0.9261
		Weighted median	3	1.1354	0.9813	1.3136	0.0744	1.1354 (0.9813 - 1.3136)	0.0879
		Inverse variance weighted	3	1.1376	1.0068	1.2853	0.0623	1.1376 (1.0068 - 1.2853)	0.0385
		Simple mode	3	1.2012	0.983	1.4677	0.1022	1.2012 (0.9830 - 1.4677)	0.2149
		Weighted mode	3	1.1075	0.9439	1.2994	0.0815	1.1075 (0.9439 - 1.2994)	0.3371
ENDOMETRIOSIS_UTERUS	pyruvate.fermentation.to.acetone	MR Egger	14	1.418	0.9426	2.1331	0.2083	1.4180 (0.9426 - 2.1331)	0.1195
		Weighted median	14	1.1509	0.9887	1.3397	0.0775	1.1509 (0.9887 - 1.3397)	0.0698
		Inverse variance weighted	14	1.1178	1.0009	1.2482	0.0563	1.1178 (1.0009 - 1.2482)	0.0481
		Simple mode	14	1.1863	0.8948	1.5726	0.1438	1.1863 (0.8948 - 1.5726)	0.2563
		Weighted mode	14	1.191	0.909	1.5606	0.1379	1.1910 (0.9090 - 1.5606)	0.227
ENDOMETRIOSIS_UTERUS	glycerol.degradation.to.butanol	MR Egger	14	1.4257	1.0199	1.9931	0.1709	1.4257 (1.0199 - 1.9931)	0.0601
		Weighted median	14	1.1677	1.0199	1.337	0.0691	1.1677 (1.0199 - 1.3370)	0.0248
		Inverse variance weighted	14	1.1179	1.0105	1.2368	0.0516	1.1179 (1.0105 - 1.2368)	0.0306
		Simple mode	14	1.183	0.9428	1.4844	0.1158	1.1830 (0.9428 - 1.4844)	0.1704
		Weighted mode	14	1.187	0.9635	1.4623	0.1064	1.1870 (0.9635 - 1.4623)	0.1312
ENDOMETRIOSIS_UTERUS	pyrimidine.deoxyribonucleotides.de.novo.biosynthesis	MR Egger	14	1.088	0.5983	1.9785	0.3051	1.0880 (0.5983 - 1.9785)	0.787
		Weighted median	14	1.1449	0.9439	1.3886	0.0985	1.1449 (0.9439 - 1.3886)	0.1695
		Inverse variance weighted	14	1.2156	1.0631	1.3899	0.0684	1.2156 (1.0631 - 1.3899)	0.0043
		Simple mode	14	1.1047	0.7925	1.5399	0.1695	1.1047 (0.7925 - 1.5399)	0.567
		Weighted mode	14	1.1083	0.8182	1.5013	0.1549	1.1083 (0.8182 - 1.5013)	0.5183
ENDOMETRIOSIS_UTERUS	GLYCOLYSIS.glycolysis.I.from.glucose.6.phosphate	MR Egger	15	1.4099	0.7932	2.5063	0.2935	1.4099 (0.7932 - 2.5063)	0.2628
		Weighted median	15	0.8543	0.7193	1.0145	0.0877	0.8543 (0.7193 - 1.0145)	0.0726
		Inverse variance weighted	15	0.8498	0.7471	0.9665	0.0657	0.8498 (0.7471 - 0.9665)	0.0132
		Simple mode	15	0.8556	0.6394	1.1448	0.1486	0.8556 (0.6394 - 1.1448)	0.3116
		Weighted mode	15	0.8637	0.66	1.1303	0.1372	0.8637 (0.6600 - 1.1303)	0.3037

## Sheet: S4
Gut Microbiota Metabolic Pathways	Q test	MR Egger	MR Egger
	（P value）	(Intercept)	(P value)
dTDP.L.rhamnose.biosynthesis	0.3653	0.0083	0.8363
lactose.and.galactose.degradation	0.8148	0.017	0.6405
reductive.TCA.cycle	0.3437	0.026	0.6478
allantoin.degradation.to.glyoxylate	0.5448	-0.0005	0.9926
GLYCOLYSIS.glycolysis.I.from.glucose.6.phosphate	0.7557	-0.0562	0.1002
glucose.and.glucose.1.phosphate.degradation	0.6045	0.0432	0.3544
CDP.diacylglycerol.biosynthesis	0.7066	-0.0108	0.6832
peptidoglycan.biosynthesis.Enterococcus.faecium	0.5834	0.0222	0.8217
pyruvate.fermentation.to.acetone	0.6601	-0.0326	0.2585
glycerol.degradation.to.butanol	0.7136	-0.0365	0.1614
pyrimidine.deoxyribonucleotides.de.novo.biosynthesis	0.418	0.0112	0.7151

## Sheet: S5
Outcome	Exposure	Method	N SNPs	OR	low	hi	se	OR(95%CI)	P Value
CRNFORCAT.PWY..creatinine.degradation.I	AM	MR Egger	37	0.9233	-0.3106	0.1509	0.1177	0.9233(0.7330-1.1629)	0.5022
		Weighted median	37	1.0019	-0.0987	0.1026	0.0514	1.0019(0.9060-1.1079)	0.9704
		Inverse variance weighted	37	1.0184	-0.0578	0.0942	0.0388	1.0184(0.9439-1.0988)	0.6387
		Simple mode	37	0.9808	-0.2565	0.2176	0.1209	0.9808(0.7738-1.2431)	0.8733
		Weighted mode	37	0.9934	-0.2101	0.1969	0.1038	0.9934(0.8105-1.2176)	0.9494
DTDPRHAMSYN.PWY..dTDP.L.rhamnose.biosynthesis.I	AM	MR Egger	37	0.9759	-0.1803	0.1316	0.0796	0.9759(0.8350-1.1406)	0.7609
		Weighted median	37	1.0145	-0.0615	0.0904	0.0387	1.0145(0.9403-1.0946)	0.7097
		Inverse variance weighted	37	1.0022	-0.0492	0.0537	0.0262	1.0022(0.9520-1.0551)	0.9323
		Simple mode	37	0.9895	-0.1564	0.1353	0.0744	0.9895(0.8552-1.1449)	0.8881
		Weighted mode	37	1.0286	-0.1057	0.1621	0.0683	1.0286(0.8997-1.1759)	0.6824
GLUCOSE1PMETAB.PWY..glucose.and.glucose.1.phosphate.degradation	AM	MR Egger	27	0.9911	-0.2702	0.2523	0.1333	0.9911(0.7632-1.2869)	0.9469
		Weighted median	27	1.0137	-0.1043	0.1315	0.0602	1.0137(0.9009-1.1406)	0.8213
		Inverse variance weighted	27	1.0271	-0.0581	0.1115	0.0433	1.0271(0.9435-1.1180)	0.5371
		Simple mode	27	1.0208	-0.1854	0.2267	0.1051	1.0208(0.8307-1.2544)	0.846
		Weighted mode	27	1.0179	-0.1781	0.2135	0.0999	1.0179(0.8369-1.2381)	0.8605
LACTOSECAT.PWY..lactose.and.galactose.degradation.I	AM	MR Egger	36	1.1115	-0.1186	0.3301	0.1145	1.1115(0.8882-1.3911)	0.3621
		Weighted median	36	0.9823	-0.1046	0.0688	0.0442	0.9823(0.9007-1.0712)	0.6856
		Inverse variance weighted	36	0.9624	-0.1058	0.0292	0.0344	0.9624(0.8996-1.0297)	0.2663
		Simple mode	36	0.9825	-0.2122	0.1769	0.0993	0.9825(0.8088-1.1935)	0.8596
		Weighted mode	36	0.9907	-0.1738	0.1552	0.0839	0.9907(0.8404-1.1678)	0.912
P23.PWY..reductive.TCA.cycle.I	AM	MR Egger	35	1.4989	-0.0108	0.8203	0.212	1.4989(0.9892-2.2713)	0.065
		Weighted median	35	0.9925	-0.1788	0.1638	0.0874	0.9925(0.8363-1.1780)	0.9318
		Inverse variance weighted	35	0.9871	-0.1422	0.1163	0.0659	0.9871(0.8674-1.1233)	0.8441
		Simple mode	35	0.9664	-0.4095	0.3412	0.1915	0.9664(0.6640-1.4066)	0.8595
		Weighted mode	35	1.0304	-0.3054	0.3652	0.1711	1.0304(0.7369-1.4409)	0.8621
PWY.5667..CDP.diacylglycerol.biosynthesis.I	AM	MR Egger	37	1.202	0.0282	0.3397	0.0795	1.202(1.0286-1.4046)	0.0266
		Weighted median	37	1.1071	0.0283	0.1752	0.0375	1.1071(1.0287-1.1915)	0.0066
		Inverse variance weighted	37	1.0969	0.0412	0.1439	0.0262	1.0969(1.0420-1.1548)	0.0004
		Simple mode	37	1.1094	-0.0314	0.2391	0.069	1.1094(0.9691-1.2701)	0.1412
		Weighted mode	37	1.1074	-0.0223	0.2264	0.0634	1.1074(0.9779-1.2540)	0.1165
PWY.5705..allantoin.degradation.to.glyoxylate.III	AM	MR Egger	37	0.8584	-0.4497	0.1445	0.1516	0.8584(0.6378-1.1554)	0.3209
		Weighted median	37	0.9649	-0.1843	0.1129	0.0758	0.9649(0.8317-1.1195)	0.6378
		Inverse variance weighted	37	0.9389	-0.162	0.0359	0.0505	0.9389(0.8505-1.0365)	0.2116
		Simple mode	37	1.1494	-0.1645	0.4429	0.155	1.1494(0.8483-1.5573)	0.375
		Weighted mode	37	0.9486	-0.3262	0.2207	0.1395	0.9486(0.7217-1.2469)	0.7076
PWY.6471..peptidoglycan.biosynthesis.IV..Enterococcus.faecium.	AM	MR Egger	37	0.8876	-0.4847	0.2462	0.1865	0.8876 (0.6159-1.2792)	0.5267
		Weighted median	37	0.9154	-0.2631	0.0864	0.0892	0.9154 (0.7687-1.0903)	0.3218
		Inverse variance weighted	37	0.9017	-0.2241	0.0172	0.0616	0.9017 (0.7992-1.0174)	0.0929
		Simple mode	37	0.9104	-0.4418	0.2541	0.1775	0.9104 (0.6429-1.2893)	0.6003
		Weighted mode	37	0.9772	-0.3689	0.3227	0.1764	0.9772 (0.6915-1.3808)	0.8965
PWY.6588..pyruvate.fermentation.to.acetone	AM	MR Egger	37	1.0535	-0.1827	0.287	0.1198	1.0535 (0.8330-1.3324)	0.6662
		Weighted median	37	1.0424	-0.0632	0.1463	0.0535	1.0424 (0.9387-1.1576)	0.4371
		Inverse variance weighted	37	1.0027	-0.0743	0.0797	0.0393	1.0027 (0.9284-1.0830)	0.9451
		Simple mode	37	1.144	-0.1129	0.3819	0.1262	1.1440 (0.8932-1.4651)	0.2937
		Weighted mode	37	1.1041	-0.1457	0.3437	0.1249	1.1041 (0.8644-1.4102)	0.4329
PWY.7003..glycerol.degradation.to.butanol	AM	MR Egger	37	1.1227	-0.1015	0.333	0.1108	1.1227 (0.9035-1.3952)	0.3035
		Weighted median	37	1.0443	-0.0632	0.1498	0.0544	1.0443 (0.9387-1.1617)	0.4256
		Inverse variance weighted	37	1.0317	-0.0403	0.1028	0.0365	1.0317 (0.9605-1.1083)	0.3919
		Simple mode	37	1.1025	-0.1389	0.3341	0.1207	1.1025 (0.8703-1.3967)	0.424
		Weighted mode	37	1.0464	-0.1742	0.2649	0.112	1.0464 (0.8401-1.3033)	0.6881
PWY.7211..superpathway.of.pyrimidine.deoxyribonucleotides.de.novo.biosynthesis	AM	MR Egger	36	0.9117	-0.3022	0.1173	0.107	0.9117 (0.7392-1.1244)	0.3937
		Weighted median	36	0.9956	-0.082	0.0732	0.0396	0.9956 (0.9213-1.0759)	0.911
		Inverse variance weighted	36	0.9789	-0.0832	0.0406	0.0316	0.9789 (0.9201-1.0415)	0.5004
		Simple mode	36	1.0319	-0.1509	0.2137	0.093	1.0319 (0.8599-1.2383)	0.7376
		Weighted mode	36	1.0455	-0.0962	0.1853	0.0718	1.0455 (0.9083-1.2035)	0.539
PWY_GLYCOLYSIS..glycolysis.I..from.glucose.6.phosphate.	AM	MR Egger	37	1.0993	-0.0637	0.253	0.0808	1.0993 (0.9383-1.2879)	0.2493
		Weighted median	37	1.0478	-0.0242	0.1175	0.0361	1.0478 (0.9761-1.1247)	0.1965
		Inverse variance weighted	37	1.0487	-0.0046	0.0998	0.0266	1.0487 (0.9954-1.1050)	0.074
		Simple mode	37	1.0668	-0.0838	0.2132	0.0758	1.0668 (0.9196-1.2377)	0.3988
		Weighted mode	37	1.0585	-0.0768	0.1905	0.0682	1.0585 (0.9260-1.2098)	0.4101
c_Bacteroidia	AM	MR Egger	37	1.0198	-0.139	0.1782	0.0809	1.0198 (0.8702-1.1950)	0.8101
		Weighted median	37	1.0504	-0.0221	0.1205	0.0364	1.0504 (0.9782-1.1280)	0.1761
		Inverse variance weighted	37	1.0583	0.0044	0.109	0.0267	1.0583 (1.0044-1.1151)	0.0336
		Simple mode	37	0.9463	-0.2265	0.1161	0.0874	0.9463 (0.7973-1.1232)	0.5319
		Weighted mode	37	1.1188	-0.0547	0.2793	0.0852	1.1188 (0.9468-1.3222)	0.1958
c_Deltaproteobacteria	AM	MR Egger	37	0.9257	-0.2416	0.0871	0.0839	0.9257 (0.7854-1.0911)	0.3634
		Weighted median	37	1.0537	-0.0216	0.1263	0.0377	1.0537 (0.9786-1.1346)	0.1652
		Inverse variance weighted	37	1.0259	-0.0287	0.0799	0.0277	1.0259 (0.9717-1.0831)	0.3553
		Simple mode	37	1.1164	-0.0513	0.2714	0.0823	1.1164 (0.9500-1.3118)	0.1895
		Weighted mode	37	1.0874	-0.0643	0.2319	0.0756	1.0874 (0.9377-1.2610)	0.2747
f_Desulfovibrionaceae	AM	MR Egger	37	0.9256	-0.2417	0.0871	0.0839	0.9256 (0.7853-1.0910)	0.363
		Weighted median	37	1.0538	-0.0249	0.1297	0.0394	1.0538 (0.9754-1.1384)	0.1844
		Inverse variance weighted	37	1.0259	-0.0287	0.0799	0.0277	1.0259 (0.9717-1.0831)	0.3551
		Simple mode	37	1.1163	-0.0552	0.2753	0.0843	1.1163 (0.9463-1.3170)	0.2001
		Weighted mode	37	1.0874	-0.0547	0.2223	0.0707	1.0874 (0.9468-1.2489)	0.2434
g_Lactobacillus	AM	MR Egger	36	1.1205	-0.2879	0.5153	0.2049	1.1205 (0.7499-1.6742)	0.5825
		Weighted median	36	1.0686	-0.0949	0.2277	0.0823	1.0686 (0.9095-1.2557)	0.4198
		Inverse variance weighted	36	1.0134	-0.1129	0.1396	0.0644	1.0134 (0.8932-1.1498)	0.8358
		Simple mode	36	1.127	-0.1943	0.4334	0.1601	1.1270 (0.8234-1.5425)	0.4603
		Weighted mode	36	1.1473	-0.1645	0.4393	0.154	1.1473 (0.8484-1.5516)	0.3783
g_Parasutterella	AM	MR Egger	36	0.8314	-0.4055	0.0361	0.1126	0.8314 (0.6667-1.0367)	0.1103
		Weighted median	36	0.9961	-0.1115	0.1037	0.0549	0.9961 (0.8945-1.1093)	0.9438
		Inverse variance weighted	36	0.9933	-0.0807	0.0673	0.0378	0.9933 (0.9225-1.0696)	0.8588
		Simple mode	36	1.0421	-0.2022	0.2847	0.1242	1.0421 (0.8169-1.3294)	0.7418
		Weighted mode	36	1.0171	-0.2009	0.2348	0.1111	1.0171 (0.8180-1.2646)	0.8796
o_Bacteroidales	AM	MR Egger	37	1.0198	-0.139	0.1781	0.0809	1.0198 (0.8702-1.1950)	0.8103
		Weighted median	37	1.0505	-0.0268	0.1254	0.0388	1.0505 (0.9735-1.1336)	0.2044
		Inverse variance weighted	37	1.0583	0.0044	0.109	0.0267	1.0583 (1.0044-1.1151)	0.0337
		Simple mode	37	0.9464	-0.2274	0.1172	0.0879	0.9464 (0.7966-1.1244)	0.5348
		Weighted mode	37	1.1189	-0.0427	0.2673	0.0791	1.1189 (0.9582-1.3065)	0.1641
o_Desulfovibrionales	AM	MR Egger	37	0.9257	-0.2416	0.0871	0.0839	0.9257 (0.7854-1.0910)	0.3634
		Weighted median	37	1.0537	-0.0269	0.1315	0.0404	1.0537 (0.9735-1.1405)	0.1953
		Inverse variance weighted	37	1.0259	-0.0287	0.0799	0.0277	1.0259 (0.9717-1.0831)	0.3551
		Simple mode	37	1.1164	-0.0504	0.2705	0.0819	1.1164 (0.9509-1.3106)	0.1871
		Weighted mode	37	1.0874	-0.0599	0.2275	0.0733	1.0874 (0.9419-1.2554)	0.2604
p_Bacteroidetes	AM	MR Egger	37	1.02	-0.1388	0.1783	0.0809	1.0200 (0.8704-1.1952)	0.8084
		Weighted median	37	1.0504	-0.0258	0.1241	0.0383	1.0504 (0.9745-1.1322)	0.1989
		Inverse variance weighted	37	1.0583	0.0043	0.1089	0.0267	1.0583 (1.0043-1.1151)	0.0338
		Simple mode	37	0.9462	-0.2123	0.1018	0.0801	0.9462 (0.8087-1.1072)	0.4948
		Weighted mode	37	1.1188	-0.0478	0.2723	0.0816	1.1188 (0.9533-1.3129)	0.1778
s_Alistipes_indistinctus	AM	MR Egger	37	0.8654	-0.3333	0.0441	0.0963	0.8654 (0.7166-1.0451)	0.1422
		Weighted median	37	1.0256	-0.0644	0.115	0.0458	1.0256 (0.9376-1.1219)	0.5802
		Inverse variance weighted	37	0.9902	-0.0721	0.0524	0.0318	0.9902 (0.9304-1.0538)	0.7564
		Simple mode	37	1.0591	-0.1319	0.2467	0.0966	1.0591 (0.8765-1.2798)	0.5559
		Weighted mode	37	1.0441	-0.1337	0.22	0.0902	1.0441 (0.8748-1.2461)	0.6353
s_Ruminococcus_bromii	AM	MR Egger	35	0.9097	-0.321	0.1316	0.1155	0.9097 (0.7254-1.1407)	0.4181
		Weighted median	35	0.9114	-0.1883	0.0028	0.0487	0.9114 (0.8284-1.0028)	0.057
		Inverse variance weighted	35	0.9805	-0.0929	0.0536	0.0374	0.9805 (0.9113-1.0550)	0.5986
		Simple mode	35	0.8833	-0.3441	0.0959	0.1123	0.8833 (0.7089-1.1007)	0.2768
		Weighted mode	35	0.8883	-0.3439	0.1069	0.115	0.8883 (0.7090-1.1128)	0.31
s_Parasutterella_excrementihominis	AM	MR Egger	36	0.8287	-0.4087	0.0329	0.1126	0.8287 (0.6645-1.0334)	0.1045
		Weighted median	36	0.9954	-0.1124	0.1032	0.055	0.9954 (0.8937-1.1088)	0.9334
		Inverse variance weighted	36	0.9919	-0.082	0.0658	0.0377	0.9919 (0.9212-1.0680)	0.8294
		Simple mode	36	1.0398	-0.1858	0.2638	0.1147	1.0398 (0.8305-1.3019)	0.7358
		Weighted mode	36	1.0151	-0.2009	0.2309	0.1102	1.0151 (0.8180-1.2598)	0.8926
s_Bacteroides_finegoldii	AM	MR Egger	37	1.1319	-0.198	0.4458	0.1642	1.1319 (0.8203-1.5618)	0.4557
		Weighted median	37	1.1423	-0.0099	0.276	0.0729	1.1423 (0.9901-1.3178)	0.0682
		Inverse variance weighted	37	1.069	-0.0396	0.1731	0.0543	1.0690 (0.9611-1.1890)	0.2188
		Simple mode	37	1.2524	-0.0886	0.5387	0.16	1.2524 (0.9152-1.7137)	0.1682
		Weighted mode	37	1.2657	-0.069	0.5402	0.1554	1.2657 (0.9333-1.7164)	0.1383
s_Ruminococcus_torques	AM	MR Egger	37	1.0694	-0.1884	0.3226	0.1304	1.0694 (0.8283-1.3807)	0.61
		Weighted median	37	1.0488	-0.0602	0.1554	0.055	1.0488 (0.9416-1.1681)	0.3865
		Inverse variance weighted	37	1.0393	-0.0449	0.1219	0.0425	1.0393 (0.9561-1.1296)	0.3654
		Simple mode	37	1.0321	-0.213	0.2762	0.1248	1.0321 (0.8082-1.3181)	0.8014
		Weighted mode	37	1.0466	-0.1586	0.2496	0.1041	1.0466 (0.8533-1.2836)	0.6646

## Sheet: S6
Outcome	Exposure	Method	N SNPs	OR	low	hi	se	OR(95%CI)	P Value
AM	IgD on IgD+ CD38br	MR Egger	25	1.0364	-0.0367	0.1082	0.037	1.0364(0.9640 - 1.1142)	0.3434
		Weighted median	25	1.0524	0.0002	0.102	0.026	1.0524(1.0002 - 1.1073)	0.0491
		Inverse variance weighted	25	1.0414	0.0006	0.0805	0.0204	1.0414(1.0006 - 1.0838)	0.0469
		Simple mode	25	1.036	-0.0537	0.1245	0.0455	1.0360(0.9477 - 1.1326)	0.4441
		Weighted mode	25	1.0512	-0.0029	0.1027	0.0269	1.0512(0.9971 - 1.1082)	0.0763
AM	CD19 on IgD+ CD38- unsw mem	MR Egger	21	1.0476	0.0108	0.0822	0.0182	1.0476(1.0108 - 1.0857)	0.0195
		Weighted median	21	1.0258	-0.0079	0.0588	0.017	1.0258(0.9921 - 1.0605)	0.1346
		Inverse variance weighted	21	1.0288	0.0043	0.0526	0.0123	1.0288(1.0043 - 1.0540)	0.0211
		Simple mode	21	1.0403	-0.0083	0.0873	0.0244	1.0403(0.9918 - 1.0912)	0.1207
		Weighted mode	21	1.034	0.0046	0.0622	0.0147	1.0339(1.0046 - 1.0642)	0.0343
AM	CD25 on IgD- CD24-	MR Egger	26	0.883	-0.2368	-0.012	0.0574	0.8830(0.7891 - 0.9881)	0.0402
		Weighted median	26	0.8733	-0.2232	-0.0477	0.0448	0.8733(0.8000 - 0.9534)	0.0025
		Inverse variance weighted	26	0.9246	-0.1395	-0.0173	0.0312	0.9246(0.8698 - 0.9829)	0.0119
		Simple mode	26	0.8412	-0.3368	-0.009	0.0836	0.8412(0.7141 - 0.9910)	0.0491
		Weighted mode	26	0.8635	-0.2704	-0.023	0.0631	0.8635(0.7630 - 0.9772)	0.0285
AM	CD19 on IgD+ CD38- unsw mem	MR Egger	21	1.0476	0.0108	0.0822	0.0182	1.0476(1.0108 - 1.0857)	0.0195
		Weighted median	21	1.0258	-0.0088	0.0597	0.0175	1.0258(0.9912 - 1.0615)	0.1455
		Inverse variance weighted	21	1.0288	0.0043	0.0526	0.0123	1.0288(1.0043 - 1.0540)	0.0211
		Simple mode	21	1.0403	-0.0058	0.0849	0.0231	1.0403(0.9942 - 1.0886)	0.1032
		Weighted mode	21	1.034	0.0049	0.0618	0.0145	1.0339(1.0049 - 1.0638)	0.0323
AM	CD25 on IgD- CD24-	MR Egger	26	0.883	-0.2368	-0.012	0.0574	0.8830(0.7891 - 0.9881)	0.0402
		Weighted median	26	0.8733	-0.2188	-0.0521	0.0425	0.8733(0.8035 - 0.9492)	0.0014
		Inverse variance weighted	26	0.9246	-0.1395	-0.0173	0.0312	0.9246(0.8698 - 0.9829)	0.0119
		Simple mode	26	0.8412	-0.3277	-0.0181	0.079	0.8412(0.7206 - 0.9821)	0.0382
		Weighted mode	26	0.8635	-0.2683	-0.0251	0.0621	0.8635(0.7646 - 0.9752)	0.0261
AM	CD27 on unsw mem	MR Egger	30	1.106	0.009	0.1926	0.0469	1.1060(1.0090 - 1.2124)	0.0402
		Weighted median	30	1.0485	-0.0193	0.114	0.034	1.0485(0.9809 - 1.1207)	0.1637
		Inverse variance weighted	30	1.0559	0.0078	0.1009	0.0238	1.0559(1.0078 - 1.1062)	0.0221
		Simple mode	30	1.044	-0.0594	0.1455	0.0523	1.0440(0.9423 - 1.1566)	0.4172
		Weighted mode	30	1.0548	-0.0153	0.122	0.035	1.0548(0.9848 - 1.1297)	0.1387
AM	CM CD8br %CD8br	MR Egger	31	1.1174	-0.0079	0.2298	0.0606	1.1174(0.9922 - 1.2583)	0.0775
		Weighted median	31	1.0448	-0.0407	0.1284	0.0431	1.0448(0.9601 - 1.1370)	0.3094
		Inverse variance weighted	31	1.0683	0.0097	0.1225	0.0288	1.0683(1.0097 - 1.1303)	0.0217
		Simple mode	31	1.1074	-0.0546	0.2586	0.0799	1.1074(0.9468 - 1.2951)	0.2116
		Weighted mode	31	1.0787	-0.0536	0.205	0.066	1.0787(0.9479 - 1.2276)	0.26
AM	CD25 on IgD+ CD38-	MR Egger	28	1.0154	-0.0069	0.0374	0.0113	1.0154(0.9932 - 1.0381)	0.1883
		Weighted median	28	1.0127	-0.0162	0.0413	0.0147	1.0127(0.9840 - 1.0422)	0.3913
		Inverse variance weighted	28	1.0231	0.0037	0.042	0.0098	1.0231(1.0037 - 1.0428)	0.0194
		Simple mode	28	1.0202	-0.0403	0.0803	0.0308	1.0202(0.9605 - 1.0837)	0.5203
		Weighted mode	28	1.0148	-0.0063	0.0358	0.0108	1.0148(0.9937 - 1.0365)	0.182
AM	CD25 on IgD+	MR Egger	27	1.0393	0.0015	0.0756	0.0189	1.0393(1.0015 - 1.0785)	0.0521
		Weighted median	27	1.0458	0.0042	0.0853	0.0207	1.0458(1.0042 - 1.0890)	0.0306
		Inverse variance weighted	27	1.0309	0.0005	0.0604	0.0153	1.0309(1.0005 - 1.0623)	0.0465
		Simple mode	27	0.9942	-0.0799	0.0683	0.0378	0.9942(0.9232 - 1.0707)	0.8789
		Weighted mode	27	1.0509	0.0118	0.0875	0.0193	1.0509(1.0118 - 1.0914)	0.0163
AM	IgD on IgD+ CD38br	MR Egger	25	1.0364	-0.0367	0.1082	0.037	1.0364(0.9640 - 1.1142)	0.3434
		Weighted median	25	1.0524	-0.0027	0.1049	0.0275	1.0524(0.9973 - 1.1106)	0.0628
		Inverse variance weighted	25	1.0414	0.0006	0.0805	0.0204	1.0414(1.0006 - 1.0838)	0.0469
		Simple mode	25	1.036	-0.0579	0.1286	0.0476	1.0360(0.9438 - 1.1373)	0.4644
		Weighted mode	25	1.0512	-0.0004	0.1002	0.0257	1.0512(0.9996 - 1.1054)	0.0636
AM	CD19 on IgD+ CD38- unsw mem	MR Egger	21	1.0476	0.0108	0.0822	0.0182	1.0476(1.0108 - 1.0857)	0.0195
		Weighted median	21	1.0258	-0.0084	0.0593	0.0173	1.0258(0.9916 - 1.0611)	0.1405
		Inverse variance weighted	21	1.0288	0.0043	0.0526	0.0123	1.0288(1.0043 - 1.0540)	0.0211
		Simple mode	21	1.0403	-0.0076	0.0866	0.024	1.0403(0.9925 - 1.0904)	0.1155
		Weighted mode	21	1.034	0.0048	0.062	0.0146	1.0339(1.0048 - 1.0639)	0.033
AM	CD25 on IgD- CD24-	MR Egger	26	0.883	-0.2368	-0.012	0.0574	0.8830(0.7891 - 0.9881)	0.0402
		Weighted median	26	0.8733	-0.2177	-0.0532	0.042	0.8733(0.8044 - 0.9482)	0.0013
		Inverse variance weighted	26	0.9246	-0.1395	-0.0173	0.0312	0.9246(0.8698 - 0.9829)	0.0119
		Simple mode	26	0.8412	-0.3275	-0.0183	0.0789	0.8412(0.7207 - 0.9819)	0.0379
		Weighted mode	26	0.8635	-0.2677	-0.0257	0.0617	0.8635(0.7651 - 0.9746)	0.0255
AM	IgD on IgD+ CD38br	MR Egger	25	1.0364	-0.0367	0.1082	0.037	1.0364(0.9640 - 1.1142)	0.3434
		Weighted median	25	1.0524	-0.0033	0.1054	0.0277	1.0524(0.9967 - 1.1112)	0.0654
		Inverse variance weighted	25	1.0414	0.0006	0.0805	0.0204	1.0414(1.0006 - 1.0838)	0.0469
		Simple mode	25	1.036	-0.0599	0.1307	0.0486	1.0360(0.9418 - 1.1396)	0.4739
		Weighted mode	25	1.0512	-0.0015	0.1013	0.0262	1.0512(0.9985 - 1.1067)	0.0693
AM	CD11c+ monocyte AC	MR Egger	15	0.9398	-0.1495	0.0254	0.0446	0.9398(0.8611 - 1.0257)	0.1874
		Weighted median	15	0.9568	-0.123	0.0346	0.0402	0.9568(0.8843 - 1.0352)	0.2718
		Inverse variance weighted	15	0.9434	-0.1134	-0.0031	0.0282	0.9434(0.8928 - 0.9969)	0.0386
		Simple mode	15	0.9325	-0.1731	0.0334	0.0527	0.9325(0.8410 - 1.0339)	0.206
		Weighted mode	15	0.9524	-0.1202	0.0227	0.0364	0.9524(0.8868 - 1.0230)	0.2024
AM	TCRgd %T cell	MR Egger	18	1.0601	0.0133	0.1034	0.023	1.0601(1.0134 - 1.1089)	0.0219
		Weighted median	18	1.0565	0.0007	0.1092	0.0277	1.0565(1.0007 - 1.1154)	0.047
		Inverse variance weighted	18	1.048	0.0093	0.0844	0.0191	1.0480(1.0094 - 1.0881)	0.0144
		Simple mode	18	0.9984	-0.1526	0.1494	0.077	0.9984(0.8584 - 1.1611)	0.9835
		Weighted mode	18	1.0578	0.0064	0.106	0.0254	1.0578(1.0064 - 1.1119)	0.0411
AM	IgD- CD27- %lymphocyte	MR Egger	18	0.9054	-0.2731	0.0744	0.0886	0.9054(0.7610 - 1.0772)	0.2789
		Weighted median	18	0.9354	-0.1577	0.0242	0.0464	0.9354(0.8541 - 1.0245)	0.1503
		Inverse variance weighted	18	0.9324	-0.1362	-0.0038	0.0338	0.9324(0.8727 - 0.9962)	0.0382
		Simple mode	18	0.8966	-0.2488	0.0306	0.0713	0.8966(0.7797 - 1.0310)	0.1441
		Weighted mode	18	0.9337	-0.1615	0.0243	0.0474	0.9337(0.8508 - 1.0246)	0.1662
AM	CM CD8br %CD8br	MR Egger	31	1.1174	-0.0079	0.2298	0.0606	1.1174(0.9922 - 1.2583)	0.0775
		Weighted median	31	1.0448	-0.0429	0.1306	0.0443	1.0448(0.9580 - 1.1395)	0.3219
		Inverse variance weighted	31	1.0683	0.0097	0.1225	0.0288	1.0683(1.0097 - 1.1303)	0.0217
		Simple mode	31	1.1074	-0.0568	0.2608	0.081	1.1074(0.9448 - 1.2980)	0.2179
		Weighted mode	31	1.0787	-0.0633	0.2148	0.071	1.0787(0.9386 - 1.2396)	0.2943
AM	CD45RA+ CD28- CD8br %T cell	MR Egger	202	1.0009	0.0001	0.0016	0.0004	1.0009(1.0001 - 1.0016)	0.0247
		Weighted median	202	1.0007	-0.0001	0.0015	0.0004	1.0007(0.9999 - 1.0015)	0.1008
		Inverse variance weighted	202	1.0007	0.0002	0.0012	0.0003	1.0007(1.0002 - 1.0012)	0.0085
		Simple mode	202	1.0015	0	0.0029	0.0007	1.0015(1.0000 - 1.0029)	0.044
		Weighted mode	202	1.0003	-0.0005	0.0012	0.0004	1.0003(0.9995 - 1.0012)	0.4784
AM	CD24 on CD24+ CD27+	MR Egger	3	1.2656	0.0863	0.3848	0.0762	1.2656(1.0901 - 1.4694)	0.1991
		Weighted median	3	1.2306	0.0522	0.3629	0.0793	1.2306(1.0536 - 1.4374)	0.0088
		Inverse variance weighted	3	1.201	0.0678	0.2985	0.0588	1.2010(1.0702 - 1.3478)	0.0019
		Simple mode	3	1.2263	-0.0174	0.4255	0.113	1.2263(0.9828 - 1.5303)	0.2126
		Weighted mode	3	1.2378	0.0492	0.3775	0.0838	1.2378(1.0504 - 1.4586)	0.1257
AM	HVEM on EM CD8br	MR Egger	18	1.0447	-0.0313	0.1188	0.0383	1.0447(0.9692 - 1.1262)	0.2701
		Weighted median	18	1.0603	0.0027	0.1144	0.0285	1.0603(1.0027 - 1.1212)	0.0398
		Inverse variance weighted	18	1.0447	0.0041	0.0833	0.0202	1.0447(1.0041 - 1.0869)	0.0305
		Simple mode	18	1.036	-0.0511	0.1218	0.0441	1.0360(0.9502 - 1.1296)	0.4335
		Weighted mode	18	1.0509	-0.021	0.1203	0.036	1.0509(0.9793 - 1.1279)	0.186
AM	CM CD8br %CD8br	MR Egger	31	1.1174	-0.0079	0.2298	0.0606	1.1174(0.9922 - 1.2583)	0.0775
		Weighted median	31	1.0448	-0.0405	0.1282	0.043	1.0448(0.9603 - 1.1368)	0.3082
		Inverse variance weighted	31	1.0683	0.0097	0.1225	0.0288	1.0683(1.0097 - 1.1303)	0.0217
		Simple mode	31	1.1074	-0.0466	0.2505	0.0758	1.1074(0.9545 - 1.2847)	0.1885
		Weighted mode	31	1.0787	-0.0481	0.1995	0.0632	1.0787(0.9531 - 1.2209)	0.2399
AM	CD25 on IgD+ CD38-	MR Egger	28	1.0154	-0.0069	0.0374	0.0113	1.0154(0.9932 - 1.0381)	0.1883
		Weighted median	28	1.0127	-0.0136	0.0388	0.0134	1.0127(0.9865 - 1.0395)	0.3466
		Inverse variance weighted	28	1.0231	0.0037	0.042	0.0098	1.0231(1.0037 - 1.0428)	0.0194
		Simple mode	28	1.0202	-0.0412	0.0812	0.0312	1.0202(0.9597 - 1.0846)	0.5264
		Weighted mode	28	1.0148	-0.0079	0.0373	0.0115	1.0148(0.9922 - 1.0381)	0.2125
AM	CD25 on IgD+	MR Egger	27	1.0393	0.0015	0.0756	0.0189	1.0393(1.0015 - 1.0785)	0.0521
		Weighted median	27	1.0458	0.0035	0.086	0.021	1.0458(1.0035 - 1.0898)	0.0334
		Inverse variance weighted	27	1.0309	0.0005	0.0604	0.0153	1.0309(1.0005 - 1.0623)	0.0465
		Simple mode	27	0.9942	-0.0812	0.0696	0.0385	0.9942(0.9220 - 1.0720)	0.881
		Weighted mode	27	1.0509	0.0116	0.0876	0.0194	1.0509(1.0117 - 1.0916)	0.0167
AM	HVEM on EM CD8br	MR Egger	18	1.0447	-0.0313	0.1188	0.0383	1.0447(0.9692 - 1.1262)	0.2701
		Weighted median	18	1.0603	0.0031	0.1141	0.0283	1.0603(1.0031 - 1.1208)	0.0385
		Inverse variance weighted	18	1.0447	0.0041	0.0833	0.0202	1.0447(1.0041 - 1.0869)	0.0305
		Simple mode	18	1.036	-0.0536	0.1244	0.0454	1.0360(0.9478 - 1.1324)	0.4464
		Weighted mode	18	1.0509	-0.0191	0.1184	0.0351	1.0509(0.9811 - 1.1257)	0.1748

## Sheet: S7
Exposure	Outcome	method	nsnp	b	se	pval	lo_ci	up_ci	or	or_lci95	or_uci95
AM	HLA DR on CD33br HLA DR+ CD14-	Inverse variance weighted	41	0.0614371	0.0545228	0.25982	-0.0454275	0.168302	1.06336	0.955589	1.18329
AM	CD45 on basophil	Inverse variance weighted	41	-0.0727315	0.0541476	0.179205	-0.178861	0.0333978	0.929851	0.836222	1.03396
AM	CCR2 on myeloid DC	Inverse variance weighted	41	-0.0487065	0.0401524	0.225113	-0.127405	0.0299921	0.952461	0.880377	1.03045
AM	CD14 on CD14+ CD16- monocyte	Inverse variance weighted	41	-0.085084	0.0360239	0.0181827	-0.155691	-0.0144772	0.918435	0.855824	0.985627
AM	FSC-A on HLA DR+ CD4+	Inverse variance weighted	41	-0.0306613	0.0372475	0.410407	-0.103666	0.0423438	0.969804	0.901526	1.04325
AM	CD33 on basophil	Inverse variance weighted	41	-0.00916931	0.0542562	0.865797	-0.115512	0.0971729	0.990873	0.89091	1.10205
AM	CD127 on CD28+ CD4+	Inverse variance weighted	41	-0.0424178	0.0399988	0.288927	-0.120815	0.0359797	0.958469	0.886198	1.03663
AM	CD45 on lymphocyte	Inverse variance weighted	41	-0.0400931	0.0414039	0.332874	-0.121245	0.0410586	0.9607	0.885817	1.04191
AM	CD28 on resting Treg	Inverse variance weighted	17	0.100605	0.072642	0.166072	-0.0417739	0.242983	1.10584	0.959087	1.27505
AM	CD28 on CD45RA+ CD4+	Inverse variance weighted	36	0.0215258	0.0522081	0.680114	-0.0808021	0.123854	1.02176	0.922376	1.13185
AM	HVEM on EM CD8br	Inverse variance weighted	41	-0.054881	0.0586449	0.349366	-0.169825	0.060063	0.946598	0.843812	1.0619
AM	CD3 on CD45RA+ CD4+	Inverse variance weighted	41	0.00407199	0.039491	0.917874	-0.0733304	0.0814744	1.00408	0.929294	1.08489
AM	IgD on IgD+ CD38br	Inverse variance weighted	41	-0.0409741	0.0374908	0.274433	-0.114456	0.0325079	0.959854	0.891851	1.03304
AM	IgD on IgD+ CD38- unsw mem	Inverse variance weighted	41	-0.0416063	0.0499578	0.404941	-0.139523	0.0563109	0.959247	0.869773	1.05793
AM	CD38 on transitional	Inverse variance weighted	41	0.0101873	0.0430148	0.812788	-0.0741218	0.0944964	1.01024	0.928559	1.09911
AM	CD27 on PB/PC	Inverse variance weighted	41	-0.00463804	0.0349241	0.894349	-0.0730893	0.0638132	0.995373	0.929518	1.06589
AM	CD27 on unsw mem	Inverse variance weighted	41	-0.0342828	0.0421248	0.415737	-0.116847	0.0482818	0.966298	0.889721	1.04947
AM	CD25 on IgD+	Inverse variance weighted	41	-0.101258	0.0360154	0.00493077	-0.171848	-0.0306679	0.9037	0.842107	0.969798
AM	CD25 on IgD- CD24-	Inverse variance weighted	41	-0.0264419	0.0358529	0.460811	-0.0967136	0.0438298	0.973905	0.907816	1.0448
AM	CD25 on IgD+ CD38- unsw mem	Inverse variance weighted	41	-0.0689235	0.0494308	0.163214	-0.165808	0.0279608	0.933398	0.847209	1.02836
AM	CD25 on IgD+ CD38- naive	Inverse variance weighted	41	-0.0984763	0.0546109	0.0713516	-0.205514	0.00856118	0.906217	0.814229	1.0086
AM	CD25 on IgD+ CD38-	Inverse variance weighted	41	-0.113742	0.0357125	0.00144792	-0.183738	-0.0437451	0.892489	0.832154	0.957198
AM	CD25 on IgD+ CD24-	Inverse variance weighted	41	-0.094579	0.0362121	0.00900657	-0.165555	-0.0236032	0.909756	0.847423	0.976673
AM	CD24 on CD24+ CD27+	Inverse variance weighted	14	-0.0566016	0.0505193	0.262546	-0.15562	0.0424163	0.94497	0.855885	1.04333
AM	CD20 on IgD- CD38-	Inverse variance weighted	41	-0.0373655	0.0356578	0.294687	-0.107255	0.0325237	0.963324	0.898297	1.03306
AM	CD19 on IgD+ CD38- unsw mem	Inverse variance weighted	41	0.00473725	0.0482156	0.921733	-0.0897653	0.0992398	1.00475	0.914146	1.10433
AM	CD45RA+ CD28- CD8br %T cell	Inverse variance weighted	41	-0.259466	0.219075	0.236266	-0.688854	0.169921	0.771463	0.502151	1.18521
AM	CD45RA+ CD28- CD8br AC	Inverse variance weighted	41	-7.97658	5.2444	0.128267	-18.2556	2.30244	0.000343411	1.17948e-08	9.99854
AM	CD39+ CD4+ %CD4+	Inverse variance weighted	41	0.0402085	0.0357975	0.261344	-0.0299546	0.110372	1.04103	0.97049	1.11669
AM	TCRgd %T cell	Inverse variance weighted	41	-0.0350086	0.0428911	0.414374	-0.119075	0.049058	0.965597	0.887741	1.05028
AM	TCRgd AC	Inverse variance weighted	41	-0.013936	0.0480485	0.771785	-0.108111	0.080239	0.986161	0.897528	1.08355
AM	T cell %lymphocyte	Inverse variance weighted	41	0.0264556	0.0350564	0.450454	-0.0422549	0.0951662	1.02681	0.958625	1.09984
AM	CD8br AC	Inverse variance weighted	41	-0.000909754	0.0391817	0.981476	-0.0777058	0.0758863	0.999091	0.925237	1.07884
AM	CM CD8br %CD8br	Inverse variance weighted	41	0.0280663	0.0362209	0.438419	-0.0429265	0.0990592	1.02846	0.957982	1.10413
AM	EM CD4+ AC	Inverse variance weighted	41	0.0433018	0.043902	0.323971	-0.042746	0.12935	1.04425	0.958155	1.13809
AM	Basophil AC	Inverse variance weighted	41	-0.0643594	0.0488344	0.187534	-0.160075	0.0313561	0.937668	0.85208	1.03185
AM	CD39+ resting Treg AC	Inverse variance weighted	41	0.0488009	0.0365791	0.182164	-0.0228941	0.120496	1.05001	0.977366	1.12806
AM	Resting Treg % CD4 Treg	Inverse variance weighted	41	-0.0438631	0.0333811	0.188843	-0.10929	0.0215639	0.957085	0.89647	1.0218
AM	CD62L- plasmacytoid DC %DC	Inverse variance weighted	41	0.0251448	0.0401895	0.531541	-0.0536266	0.103916	1.02546	0.947786	1.10951
AM	Plasmacytoid DC AC	Inverse variance weighted	41	0.0782592	0.0349476	0.0251343	0.00976196	0.146756	1.0814	1.00981	1.15807
AM	CD11c+ monocyte AC	Inverse variance weighted	41	0.00812808	0.0384383	0.83253	-0.0672111	0.0834672	1.00816	0.934998	1.08705
AM	IgD- CD27- %lymphocyte	Inverse variance weighted	41	-0.000569666	0.0382518	0.988118	-0.0755433	0.0744039	0.99943	0.92724	1.07724
AM	IgD+ CD38- %B cell	Inverse variance weighted	41	-0.0235818	0.0385762	0.540999	-0.0991912	0.0520277	0.976694	0.90557	1.0534

## Sheet: S8
Immunocytes	Q test	MR Egger	MR Egger
	（P value）	(Intercept)	(P value)
HLA DR on CD33br HLA DR+ CD14-	0.177118	0.00409325	0.727154
CD45 on basophil	0.370671	0.0115179	0.563863
CCR2 on myeloid DC	0.349767	0.0134486	0.21635
CD14 on CD14+ CD16- monocyte	0.718163	-0.0191722	0.189828
FSC-A on HLA DR+ CD4+	0.567801	0.0153434	0.171823
CD33 on basophil	0.368273	0.00435084	0.657854
CD127 on CD28+ CD4+	0.872628	-0.00770714	0.408657
CD45 on lymphocyte	0.908139	-0.00473044	0.618687
CD28 on resting Treg	0.15395	0.0349424	0.206499
CD28 on CD45RA+ CD4+	0.652854	0.0021009	0.895239
HVEM on EM CD8br	0.378079	-1.46671e-05	0.999153
CD3 on CD45RA+ CD4+	0.700378	0.01369	0.0832279
IgD on IgD+ CD38br	0.946254	0.00155354	0.878212
IgD on IgD+ CD38- unsw mem	0.740036	0.0124845	0.394657
CD38 on transitional	0.59759	0.0097156	0.391958
CD27 on PB/PC	0.853197	0.00510948	0.609765
CD27 on unsw mem	0.302392	-0.013684	0.260962
CD25 on IgD+	0.227577	-0.00746217	0.465753
CD25 on IgD- CD24-	0.301008	0.0101152	0.348062
CD25 on IgD+ CD38- unsw mem	0.620091	-0.00225281	0.796734
CD25 on IgD+ CD38- naive	0.0701128	0.00905819	0.421584
CD25 on IgD+ CD38-	0.786317	0.010184	0.191867
CD25 on IgD+ CD24-	0.696016	-0.00432383	0.657111
CD24 on CD24+ CD27+	0.397047	-0.0265109	0.474546
CD20 on IgD- CD38-	0.973148	0.00201163	0.85771
CD19 on IgD+ CD38- unsw mem	0.764503	-0.0184261	0.194159
CD45RA+ CD28- CD8br %T cell	0.0559631	-0.00376816	0.560033
CD45RA+ CD28- CD8br AC	0.065906	-0.00271744	0.455504
CD39+ CD4+ %CD4+	0.627062	0.00812535	0.344848
TCRgd %T cell	0.815112	-0.00732455	0.379909
TCRgd AC	0.499131	-0.00698507	0.526449
T cell %lymphocyte	0.650787	0.0066813	0.756182
CD8br AC	0.0114876	-0.0140598	0.13505
CM CD8br %CD8br	0.711284	-0.0101458	0.407084
EM CD4+ AC	0.807712	-0.00489267	0.694008
Basophil AC	0.0397857	0.00568451	0.569397
CD39+ resting Treg AC	0.37617	-0.00372258	0.730964
Resting Treg % CD4 Treg	0.263739	-0.00532249	0.617725
CD62L- plasmacytoid DC %DC	0.945623	-0.00464522	0.653313
Plasmacytoid DC AC	0.0712678	0.00669859	0.49312
CD11c+ monocyte AC	0.974369	0.00177931	0.913114
IgD- CD27- %lymphocyte	0.442537	0.00660996	0.723615
IgD+ CD38- %B cell	0.427391	-0.0052363	0.53907

## Sheet: S9
Outcome	Exposure	method	nsnp	b	se	pval	lo_ci	up_ci	or	or_lci95	or_uci95
HVEM on EM CD8br	s_Bacteroides_finegoldii	Inverse variance weighted	17	-0.129778	0.0620787	0.0365689	-0.251453	-0.00810404	0.87829	0.77767	0.991929
CD25 on IgD+	s_Parasutterella_excrementihominis	Inverse variance weighted	12	0.160681	0.0705495	0.0227528	0.0224037	0.298958	1.17431	1.02266	1.34845
CD25 on IgD+ CD38-	s_Parasutterella_excrementihominis	Inverse variance weighted	12	0.178474	0.0758057	0.0185544	0.0298951	0.327053	1.19539	1.03035	1.38688
CM CD8br %CD8br	s_Parasutterella_excrementihominis	Inverse variance weighted	12	0.139932	0.0626089	0.0254166	0.0172182	0.262645	1.1502	1.01737	1.30037
HVEM on EM CD8br	s_Ruminococcus_bromii	Inverse variance weighted	7	-0.438948	0.161693	0.00663364	-0.755867	-0.122029	0.644714	0.469603	0.885122
CD24 on CD24+ CD27+	s_Ruminococcus_bromii	Inverse variance weighted	5	-0.322609	0.120035	0.00719608	-0.557877	-0.0873409	0.724257	0.572423	0.916365
CD45RA+ CD28- CD8br %T cell	s_Ruminococcus_bromii	Inverse variance weighted	7	1.33603	0.596811	0.0251811	0.166279	2.50578	3.80391	1.1809	12.2531
CM CD8br %CD8br	s_Ruminococcus_bromii	Inverse variance weighted	7	-0.21485	0.0995698	0.0309449	-0.410007	-0.0196929	0.806663	0.663646	0.9805
IgD- CD27- %lymphocyte	s_Ruminococcus_bromii	Inverse variance weighted	7	0.270782	0.0984724	0.00596268	0.0777761	0.463788	1.31099	1.08088	1.59009
TCRgd %T cell	s_Alistipes_indistinctus	Inverse variance weighted	12	-0.156408	0.0762924	0.0403532	-0.305941	-0.00687509	0.85521	0.73643	0.993148
CD11c+ monocyte AC	s_Alistipes_indistinctus	Inverse variance weighted	12	0.268505	0.0902443	0.00292693	0.091626	0.445384	1.30801	1.09595	1.56109
IgD on IgD+ CD38br	p_Bacteroidetes	Inverse variance weighted	13	-0.220158	0.0856711	0.0101756	-0.388073	-0.0522425	0.802392	0.678363	0.949099
CD25 on IgD- CD24-	o_Desulfovibrionales	Inverse variance weighted	5	-0.312022	0.144236	0.0305199	-0.594723	-0.0293198	0.731966	0.551715	0.971106
CD19 on IgD+ CD38- unsw mem	o_Desulfovibrionales	Inverse variance weighted	5	0.662891	0.18953	0.000469554	0.291412	1.03437	1.94039	1.33832	2.81333
IgD on IgD+ CD38br	o_Bacteroidales	Inverse variance weighted	13	-0.220091	0.0856253	0.0101582	-0.387917	-0.0522654	0.802446	0.678469	0.949077
CD25 on IgD+	g_Parasutterella	Inverse variance weighted	12	0.147646	0.0695023	0.0336428	0.0114211	0.28387	1.1591	1.01149	1.32826
CD25 on IgD+ CD38-	g_Parasutterella	Inverse variance weighted	12	0.158816	0.073315	0.0302948	0.0151186	0.302513	1.17212	1.01523	1.35326
CM CD8br %CD8br	g_Parasutterella	Inverse variance weighted	12	0.129846	0.0629824	0.0392428	0.00640099	0.253292	1.13865	1.00642	1.28826
CD27 on unsw mem	g_Lactobacillus	Inverse variance weighted	10	0.0932184	0.0467178	0.0460045	0.00165156	0.184785	1.0977	1.00165	1.20296
CD25 on IgD- CD24-	f_Desulfovibrionaceae	Inverse variance weighted	5	-0.312077	0.144238	0.0304934	-0.594784	-0.0293701	0.731925	0.551682	0.971057
CD19 on IgD+ CD38- unsw mem	f_Desulfovibrionaceae	Inverse variance weighted	5	0.662955	0.18955	0.000469603	0.291437	1.03447	1.94052	1.33835	2.81362
CD25 on IgD- CD24-	c_Deltaproteobacteria	Inverse variance weighted	5	-0.31204	0.144241	0.0305163	-0.594752	-0.0293275	0.731952	0.551699	0.971098
CD19 on IgD+ CD38- unsw mem	c_Deltaproteobacteria	Inverse variance weighted	5	0.662929	0.189539	0.000469502	0.291432	1.03443	1.94047	1.33834	2.81349
IgD on IgD+ CD38br	c_Bacteroidia	Inverse variance weighted	13	-0.220096	0.0856263	0.0101574	-0.387923	-0.0522684	0.802442	0.678464	0.949074

## Sheet: S10
outcome	exposure	method	nsnp	b	se	pval	lo_ci	up_ci	or	or_lci95	or_uci95
s_Bacteroides_finegoldii	HVEM on EM CD8br	Inverse variance weighted	10	-0.0177179	0.0485028	0.71489	-0.112783	0.0773476	0.982438	0.893344	1.08042
s_Ruminococcus_bromii	HVEM on EM CD8br	Inverse variance weighted	9	0.0111488	0.0301862	0.711879	-0.0480163	0.0703138	1.01121	0.953118	1.07284
p_Bacteroidetes	IgD on IgD+ CD38br	Inverse variance weighted	15	0.0309801	0.0304093	0.308313	-0.0286223	0.0905824	1.03146	0.971783	1.09481
o_Bacteroidales	IgD on IgD+ CD38br	Inverse variance weighted	15	0.0309504	0.0304094	0.308776	-0.0286519	0.0905528	1.03143	0.971755	1.09478
c_Bacteroidia	IgD on IgD+ CD38br	Inverse variance weighted	15	0.0309517	0.0304094	0.308757	-0.0286507	0.0905541	1.03144	0.971756	1.09478
g_Lactobacillus	CD27 on unsw mem	Inverse variance weighted	15	0.017163	0.054248	0.751713	-0.0891631	0.123489	1.01731	0.914696	1.13144
s_Parasutterella_excrementihominis	CD25 on IgD+	Inverse variance weighted	6	-0.14376	0.0770573	0.0620945	-0.294792	0.00727264	0.866096	0.744686	1.0073
g_Parasutterella	CD25 on IgD+	Inverse variance weighted	6	-0.140946	0.0770538	0.0673713	-0.291971	0.0100795	0.868536	0.74679	1.01013
o_Desulfovibrionales	CD25 on IgD- CD24-	Inverse variance weighted	17	0.0461284	0.0380332	0.225189	-0.0284167	0.120674	1.04721	0.971983	1.12826
f_Desulfovibrionaceae	CD25 on IgD- CD24-	Inverse variance weighted	17	0.0462044	0.0380332	0.224425	-0.0283406	0.120749	1.04729	0.972057	1.12834
c_Deltaproteobacteria	CD25 on IgD- CD24-	Inverse variance weighted	17	0.0461207	0.0380332	0.225267	-0.0284245	0.120666	1.0472	0.971976	1.12825
s_Parasutterella_excrementihominis	CD25 on IgD+ CD38-	Inverse variance weighted	11	0.00172565	0.0342807	0.959852	-0.0654645	0.0689158	1.00173	0.936632	1.07135
g_Parasutterella	CD25 on IgD+ CD38-	Inverse variance weighted	11	0.001001	0.0344932	0.976848	-0.0666056	0.0686076	1.001	0.935564	1.07102
s_Ruminococcus_bromii	CD24 on CD24+ CD27+	Inverse variance weighted	2	0.124804	0.120472	0.300224	-0.111322	0.360929	1.13293	0.894651	1.43466
o_Desulfovibrionales	CD19 on IgD+ CD38- unsw mem	Inverse variance weighted	6	-0.0328405	0.0231695	0.156366	-0.0782527	0.0125718	0.967693	0.924731	1.01265
f_Desulfovibrionaceae	CD19 on IgD+ CD38- unsw mem	Inverse variance weighted	6	-0.0328062	0.0231809	0.157003	-0.0782409	0.0126284	0.967726	0.924742	1.01271
c_Deltaproteobacteria	CD19 on IgD+ CD38- unsw mem	Inverse variance weighted	6	-0.0328399	0.0231664	0.156317	-0.0782461	0.0125662	0.967693	0.924737	1.01265
s_Ruminococcus_bromii	CD45RA+ CD28- CD8br %T cell	Inverse variance weighted	14	0.00126816	0.00269729	0.638241	-0.00401854	0.00655485	1.00127	0.99599	1.00658
s_Alistipes_indistinctus	TCRgd %T cell	Inverse variance weighted	10	-0.0653737	0.0545683	0.23091	-0.172328	0.0415801	0.936717	0.841703	1.04246
s_Parasutterella_excrementihominis	CM CD8br %CD8br	Inverse variance weighted	18	-0.0311239	0.0466114	0.504305	-0.122482	0.0602345	0.969356	0.884722	1.06209
s_Ruminococcus_bromii	CM CD8br %CD8br	Inverse variance weighted	19	-0.016755	0.0437177	0.701531	-0.102442	0.0689318	0.983385	0.902631	1.07136
g_Parasutterella	CM CD8br %CD8br	Inverse variance weighted	18	-0.0331044	0.0466092	0.477546	-0.124459	0.0582497	0.967438	0.882975	1.05998
s_Alistipes_indistinctus	CD11c+ monocyte AC	Inverse variance weighted	8	0.0967768	0.0699966	0.16679	-0.0404165	0.23397	1.10161	0.960389	1.26361
s_Ruminococcus_bromii	IgD- CD27- %lymphocyte	Inverse variance weighted	10	0.051439	0.0522691	0.325057	-0.0510085	0.153887	1.05279	0.950271	1.16636

[truncated: 10 more sheets: S11, S12, S13, S14, S15, S16, S17, S18, S19, S20]
